# Supplementary material for: Tunable Electromagnetic and Microwave Absorption Properties of Magnetic FeNi3 Alloys
Source: Nanomaterials (Basel). 2023 Mar 3;13(5):930. doi: 10.3390/nano13050930 (PMC10004822; doi:10.3390/nano13050930)
Supplement: Supplementary file 1 [file nanomaterials-13-00930-s001.zip]

Archive with 1 entries (1 files):
- nanomaterials-2183214-supplementary.pdf
